# Supplementary material for: Detecting Selection in the HIV-1 Genome during Sexual Transmission Events
Source: Viruses. 2022 Feb 16;14(2):406. doi: 10.3390/v14020406 (PMC8876189; doi:10.3390/v14020406)
Supplement: Supplementary file 1 [file viruses-14-00406-s001.zip]

Archive with 1 entries (1 files):
- viruses-1525203-supplementary.pdf
